# Supplementary material for: A long-term survey of Serratia spp. bloodstream infections revealed an increase of antimicrobial resistance involving adult population
Source: Microbiol Spectr. 2024 Jan 17;12(2):e02762-23. doi: 10.1128/spectrum.02762-23 (PMC10846012; doi:10.1128/spectrum.02762-23)
Supplement: Table S3 — Genomics characteristics of S. marcescens bacteremia isolates. [file spectrum.02762-23-s0004.xlsx]

## Sheet: Hoja1
Table S3. Genomics characteristics of S. marcescens bacteremia isolates
Assembly	1	2	4	5	6	7	8	9	10	11	12	13	14	15	16	17	19	20	21	22	23	24	25	26	27	28	32	33	34	35	36	37	38	40	41	42	43	44	45	46	47	48	49	58	60	61	62	63	64
No. contigs (>= 500 bp)	21	25	41	27	18	55	34	28	34	33	32	26	20	20	55	56	30	21	37	29	18	30	22	22	25	25	23	22	30	33	35	19	33	23	28	72	33	35	23	46	32	42	112	39	53	32	43	44	18
Largest contig	1437247	1520466	1287710	642497	1729525	680959	1111817	1516019	873967	896521	960838	1004265	1670951	1434063	681368	510951	1129599	1350804	697431	946958	1719530	665336	1020310	962517	1724414	1784428	1727768	882373	642498	1328620	772669	1823401	1454269	1983720	929083	503073	768691	681060	1374955	733180	1012878	609168	307766	1185912	432439	576166	556232	584319	1502151
Total length	5413662	5079323	5282485	5092829	5107133	5257082	5139401	5194043	5213370	5307654	5079332	5173182	5222942	5036244	5258026	5251742	4963520	5057473	4970234	5161032	5164886	5129873	5210343	5059665	5073802	5167240	5048407	5139632	5091215	5039156	5151842	5262649	5114310	5117904	5392741	5418358	4968941	5079574	5023527	5146094	4990672	5338335	5375626	5209269	5319998	5038270	5187243	5037631	5260354
GC (%)	59.31	59.68	59.40	59.69	60.05	59.29	59.63	59.62	59.51	59.48	59.48	59.39	59.46	60.12	59.29	59.32	69.81	60.07	59.59	60.00	59.91	59.56	59.79	59.72	60.08	60.04	60.15	60.05	59.69	59.61	59.47	59.52	60.04	60.05	59.07	59.09	59.58	60.11	60.17	60.02	59.74	60.05	59.13	59.62	59.52	59.39	60.01	59.55	59.22
N50	1432074	476331	390458	510610	569145	171399	373087	447819	676056	344878	325069	612725	579528	554785	171399	176380	508010	522671	320891	806779	1063573	310494	495735	564963	546298	946868	546298	611410	482483	424968	369210	1043083	546494	754939	579438	168719	340300	289478	555197	282530	325983	276385	146176	335968	226038	311741	265517	192036	672106
L50	2	3	5	5	3	10	4	3	4	5	5	4	3	3	10	10	4	3	6	3	2	6	4	4	3	2	3	4	5	4	5	2	3	2	4	9	6	7	3	6	5	7	14	5	9	7	7	7	3
CDS	5009	4646	4878	4670	4629	4785	4729	4824	5790	4878	4647	4782	4793	4602	4786	4780	4538	4593	4621	4692	4677	4721	4758	4679	4591	4691	4564	4652	4668	4615	4820	4868	4648	4643	4981	4992	4627	4622	4569	4674	4576	4897	4994	4827	4913	4649	4688	4657	4857
tmRNA	1	1	1	1	1	1	1	1	1	1	1	1	1	1	1	1	1	1	1	1	1	1	1	1	1	1	1	1	1	1	1	1	1	1	1	2	1	1	1	1	1	1	1	1	1	1	1	1	1
tRNA	93	93	97	90	90	87	84	85	93	95	84	83	95	90	86	90	90	85	86	90	89	90	88	90	91	93	90	89	91	85	83	98	93	89	89	89	84	87	86	93	85	88	80	97	95	85	86	77	85
Accession number	JAQSSX000000000	JAQSSW000000000	JAQSSV000000000	JAQSSU000000000	JAQSST000000000	JAQSSS000000000	JAQSSR000000000	JAQSSQ000000000	JAQSSP000000000	JAQSSO000000000	JAQSSN000000000	JAQSSM000000000	JAQSSL000000000	JAQSSK000000000	JAQSSJ000000000	JAQSSI000000000	JAQSSH000000000	JAQSSG000000000	JAQSSF000000000	JAQSSE000000000	JAQSSD000000000	JAQSSC000000000	JAQSSB000000000	JAQSSA000000000	JAQSRZ000000000	JAQSRY000000000	JAQSRX000000000	JAQSRW000000000	JAQSRV000000000	JAQSRU000000000	JAQSRT000000000	JAQSRS000000000	JAQSRR000000000	JAQSRQ000000000	JAQSRP000000000	JAQSRO000000000	JAQSRN000000000	JAQSRM000000000	JAQSRL000000000	JAQSRK000000000	JAQSRJ000000000	JAQSRI000000000	JAQSRH000000000	JAQSRG000000000	JAQSRF000000000	JAQSRE000000000	JAQSRD000000000	JAQSRC000000000	JAQSRB000000000
*All statistics are based in contig size (≥500 bp)
[truncated: 58 more columns]
