# Supplementary material for: A long-term survey of Serratia spp. bloodstream infections revealed an increase of antimicrobial resistance involving adult population
Source: Microbiol Spectr. 2024 Jan 17;12(2):e02762-23. doi: 10.1128/spectrum.02762-23 (PMC10846012; doi:10.1128/spectrum.02762-23)
Supplement: Table S4 — Bacterial identification results depending on tool used. [file spectrum.02762-23-s0005.xlsx]

## Sheet: Hoja1
Table S4. Bacterial identification results depending on tool used
Isolate	MALDI	Kraken	PATO
1	Serratia marcescens	Serratia marcescens	Serratia ureilytica
2	Serratia marcescens	Serratia marcescens	Serratia ureilytica
4	Serratia marcescens	Serratia marcescens	Serratia ureilytica
5	Serratia marcescens	Serratia marcescens	Serratia ureilytica
6	Serratia marcescens	Serratia marcescens	Serratia nevei
7	Serratia marcescens	Serratia marcescens	Serratia nevei
8	Serratia marcescens	Serratia marcescens	Serratia ureilytica
9	Serratia marcescens	Serratia marcescens	Serratia marcescens
10	Serratia ureilytica	Serratia marcescens	Serratia ureilytica
11	Serratia marcescens	Serratia marcescens	Serratia ureilytica
12	Serratia marcescens	Serratia marcescens	Serratia ureilytica
13	Serratia marcescens	Serratia marcescens	Serratia ureilytica
14	Serratia marcescens	Serratia marcescens	Serratia ureilytica
15	Serratia ureilytica	Serratia marcescens	Serratia nevei
16	Serratia nematodiphila	Serratia marcescens	Serratia nevei
17	Serratia marcescens	Serratia marcescens	Serratia nevei
19	Serratia ureilytica	Serratia marcescens	Serratia ureilytica
20	Serratia nematodiphila	Serratia marcescens	Serratia nevei
21	Serratia marcescens	Serratia marcescens	Serratia nevei
22	Serratia nematodiphila	Serratia marcescens	Serratia nevei
23	Serratia ureilytica	Serratia marcescens	Serratia nevei
24	Serratia marcescens	Serratia marcescens	Serratia ureilytica
25	Serratia marcescens	Serratia marcescens	Serratia nevei
26	Serratia marcescens	Serratia marcescens	Serratia marcescens
27	Serratia marcescens	Serratia marcescens	Serratia nevei
28	Serratia marcescens	Serratia marcescens	Serratia nevei
32	Serratia marcescens	Serratia marcescens	Serratia nevei
33	Serratia marcescens	Serratia marcescens	Serratia nevei
34	Serratia marcescens	Serratia marcescens	Serratia ureilytica
35	Serratia marcescens	Serratia marcescens	Serratia marcescens
36	Serratia marcescens	Serratia marcescens	Serratia nevei
37	Serratia marcescens	Serratia marcescens	Serratia ureilytica
38	Serratia marcescens	Serratia marcescens	Serratia nevei
40	Serratia marcescens	Serratia marcescens	Serratia nevei
41	Serratia marcescens	Serratia marcescens	Serratia ureilytica
42	Serratia marcescens	Serratia marcescens	Serratia nevei
43	Serratia marcescens	Serratia marcescens	Serratia nevei
44	Serratia marcescens	Serratia marcescens	Serratia nevei
45	Serratia marcescens	Serratia marcescens	Serratia nevei
46	Serratia nematodiphila	Serratia marcescens	Serratia nevei
47	Serratia marcescens	Serratia marcescens	Serratia ureilytica
48	Serratia nematodiphila	Serratia marcescens	Serratia nevei
49	Serratia marcescens	Serratia marcescens	Serratia ureilytica
58	Serratia nematodiphila	Serratia marcescens	Serratia ureilytica
60	Serratia nematodiphila	Serratia marcescens	Serratia ureilytica
61	Serratia marcescens	Serratia marcescens	Serratia nevei
62	Serratia marcescens	Serratia marcescens	Serratia nevei
63	Serratia nematodiphila	Serratia marcescens	Serratia nevei
64	Serratia marcescens	Serratia marcescens	Serratia ureilytica
65	Serratia marcescens	Serratia marcescens	Serratia nevei
66	Serratia marcescens	Serratia marcescens	Serratia nevei
67	Serratia marcescens	Serratia marcescens	Serratia ureilytica
68	Serratia nematodiphila	Serratia marcescens	Serratia marcescens
69	Serratia marcescens	Serratia marcescens	Serratia ureilytica
71	Serratia marcescens	Serratia marcescens	Serratia ureilytica
74	Serratia marcescens	Serratia marcescens	Serratia nevei
76	Serratia nematodiphila	Serratia marcescens	Serratia nevei
78	Serratia marcescens	Serratia marcescens	Serratia nevei
86	Serratia marcescens	Serratia marcescens	Serratia nevei
87	Serratia nematodiphila	Serratia marcescens	Serratia nevei
88	Serratia nematodiphila	Serratia marcescens	Serratia ureilytica
90	Serratia marcescens	Serratia marcescens	Serratia nevei
92	Serratia nematodiphila	Serratia marcescens	Serratia nevei
99	Serratia nematodiphila	Serratia marcescens	Serratia nevei
100	Serratia nematodiphila	Serratia marcescens	Serratia nevei
101	Serratia nematodiphila	Serratia marcescens	Serratia nevei
102	Serratia nematodiphila	Serratia marcescens	Serratia ureilytica
103	Serratia marcescens	Serratia marcescens	Serratia ureilytica
104	Serratia marcescens	Serratia marcescens	Serratia nevei
106	Serratia marcescens	Serratia marcescens	Serratia nevei
108	Serratia marcescens	Serratia marcescens	Serratia nevei
110	Serratia nematodiphila	Serratia marcescens	Serratia nevei
112	Serratia marcescens	Serratia marcescens	Serratia nevei
114	Serratia marcescens	Serratia marcescens	Serratia nevei
116	Serratia nematodiphila	Serratia marcescens	Serratia nevei
117	Serratia nematodiphila	Serratia marcescens	Serratia ureilytica
118	Serratia marcescens	Serratia marcescens	Serratia nevei
119	Serratia nematodiphila	Serratia marcescens	Serratia ureilytica
120	Serratia marcescens	Serratia marcescens	Serratia nevei
121	Serratia marcescens	Serratia marcescens	Serratia ureilytica
122	Serratia marcescens	Serratia marcescens	Serratia ureilytica
123	Serratia marcescens	Serratia marcescens	Serratia marcescens
125	Serratia ureilytica	Serratia marcescens	Serratia nevei
126	Serratia marcescens	Serratia marcescens	Serratia nevei
127	Serratia marcescens	Serratia marcescens	Serratia nevei
128	Serratia marcescens	Serratia marcescens	Serratia ureilytica
129	Serratia marcescens	Serratia marcescens	Serratia nevei
130	Serratia nematodiphila	Serratia marcescens	Serratia nevei
131	Serratia marcescens	Serratia marcescens	Serratia nevei
133	Serratia marcescens	Serratia marcescens	Serratia ureilytica
134	Serratia marcescens	Serratia marcescens	Serratia nevei
135	Serratia nematodiphila	Serratia marcescens	Serratia nevei
137	Serratia marcescens	Serratia marcescens	Serratia ureilytica
139	Serratia marcescens	Serratia marcescens	Serratia ureilytica
140	Serratia nematodiphila	Serratia marcescens	Serratia ureilytica
142	Serratia nematodiphila	Serratia marcescens	Serratia nevei
143	Serratia marcescens	Serratia marcescens	Serratia ureilytica
145	Serratia marcescens	Serratia marcescens	Serratia ureilytica
146	Serratia marcescens	Serratia marcescens	Serratia nevei
147	Serratia marcescens	Serratia marcescens	Serratia nevei
148	Serratia marcescens	Serratia marcescens	Serratia nevei
149	Serratia marcescens	Serratia marcescens	Serratia marcescens
150	Serratia marcescens	Serratia marcescens	Serratia nevei
151	Serratia marcescens	Serratia marcescens	Serratia nevei
155	Serratia marcescens	Serratia marcescens	Serratia nevei
156	Serratia nematodiphila	Serratia marcescens	Serratia ureilytica
161	Serratia marcescens	Serratia marcescens	Serratia nevei
